# Supplementary material for: Differences in Factors Influencing Deprescribing between Primary Care Providers: Cross-Sectional Study
Source: Int J Environ Res Public Health. 2023 Mar 11;20(6):4957. doi: 10.3390/ijerph20064957 (PMC10049550; doi:10.3390/ijerph20064957)
Supplement: Supplementary file 1 [file ijerph-20-04957-s001.zip]

Archive with 2 entries (2 files):
- Supplementary Figure S1.pdf
- Supplementary File S1.pdf
